# Supplementary material for: N…C and S…S Interactions in Complexes, Molecules, and Transition Structures HN(CH)SX:SCO, for X = F, Cl, NC, CCH, H, and CN
Source: Molecules. 2019 Sep 5;24(18):3232. doi: 10.3390/molecules24183232 (PMC6767182; doi:10.3390/molecules24183232)
Supplement: Supplementary file 1 [file molecules-24-03232-s001.zip]

Archive with 1 entries (1 files):
- molecules-583848-SI.pdf
